# Supplementary material for: Exome-Wide Association Analysis Identifies Rare Germline Susceptibility Variants in Early-Onset Breast Cancer Among Saudi Women
Source: Int J Mol Sci. 2026 Feb 11;27(4):1732. doi: 10.3390/ijms27041732 (PMC12940663; doi:10.3390/ijms27041732)
Supplement: Supplementary file 1 [file ijms-27-01732-s001.zip]

Archive with 1 entries (1 files):
- ijms-4074002-supplementary-updated.pdf
